# Supplementary material for: Exergames and Telerehabilitation on Smartphones to Improve Balance in Stroke Patients
Source: Brain Sci. 2020 Oct 23;10(11):773. doi: 10.3390/brainsci10110773 (PMC7690853; doi:10.3390/brainsci10110773)
Supplement: Supplementary file 1 [file brainsci-10-00773-s001.zip]

Archive with 12 entries (9 files):
- SupplementaryFiles/
- SupplementaryFiles/SupplementaryVideo2.mov
- __MACOSX/
- __MACOSX/SupplementaryFiles/
- __MACOSX/SupplementaryFiles/._SupplementaryVideo2.mov
- SupplementaryFiles/SupplementaryVideo1.mov
- __MACOSX/SupplementaryFiles/._SupplementaryVideo1.mov
- SupplementaryFiles/SupplementaryTable 1.pdf
- __MACOSX/SupplementaryFiles/._SupplementaryTable 1.pdf
- SupplementaryFiles/SupplementaryVideo3.mp4
- __MACOSX/SupplementaryFiles/._SupplementaryVideo3.mp4
- __MACOSX/._SupplementaryFiles
